# Supplementary material for: SES1 is vital for seedling establishment and post-germination growth under high-potassium stress conditions in Arabidopsis thaliana
Source: PeerJ. 2022 Oct 31;10:e14282. doi: 10.7717/peerj.14282 (PMC9632470; doi:10.7717/peerj.14282)
Supplement: Supplemental Information 1 [file peerj-10-14282-s001.zip › raw data1/Figure 2/Figure 2E F.xlsx]

## Sheet: 2E root length(cm)
	ses1-1					WT					ses1-2
40 mM KNO3	1.2	1.4	1.5	1.2	1.5	1.8	1.7	1.9	1.6	1.9	0.5	0.6	0.6	0.5	0.5
60 mM KNO3	1.2	1.3	1.1	1.3	1.2	1.8	1.6	1.4	1.7	1.7	0.5	0.4	0.6	0.5	0.5
80 mM KNO3	0.9	0.75	0.75	1	0.8	1.45	1.55	1.65	1.6	1.6	0.6	0.7	0.5	0.5	0.5
100 mM KNO3	1.1	1.1	1.05	0.8	0.9	1.6	1.7	1.5	1.5	1.4	0	0	0	0	0
125 mM KNO3	0	0	0	0	0	1	1.1	1.1	1.05	1.1	0	0	0	0	0

## Sheet: 2F root length(cm)
	ses1-1					WT					ses1-2
40 mM KCl	1.7	1.8	1.5	1.7	1.7	1.8	2	1.6	2	1.7	1	1	0.8	1.1	0.9
60 mM KCl	1.1	1.1	1	1.2	1.2	1.4	1.6	1.4	1.5	1.9	0.5	0.5	0.5	0.4	0.5
80 mM KCl	1	0.9	1.1	1	1	1.15	1.1	1.2	1.3	1.3	0.4	0.3	0.3	0.4	0.3
100 mM KCl	0.7	0.6	0.6	0.6	0.6	1.1	1.2	1.2	1.3	1.25	0.1	0.1	0.1	0.1	0.1
125 mM KCl	0.2	0.2	0.15	0.1	0.2	0.9	1	0.8	0.9	0.9	0	0	0	0	0
