# Supplementary material for: SES1 is vital for seedling establishment and post-germination growth under high-potassium stress conditions in Arabidopsis thaliana
Source: PeerJ. 2022 Oct 31;10:e14282. doi: 10.7717/peerj.14282 (PMC9632470; doi:10.7717/peerj.14282)
Supplement: Supplemental Information 2 [file peerj-10-14282-s002.zip]

Archive with 14 entries (11 files):
- raw data2/
- raw data2/Figure 3/
- raw data2/Figure 3/Figure 3A/
- raw data2/Figure 3/Figure 3A/125 mM KNO3+5mM CaCl2.png
- raw data2/Figure 3/Figure 3A/125 mM KNO3+8mM CaCl2.png
- raw data2/Figure 3/Figure 3A/125 mM KNO3.png
- raw data2/Figure 3/Figure 3A/125 mM NaNO3+5mM CaCl2.png
- raw data2/Figure 3/Figure 3A/125 mM NaNO3+8mM CaCl2.png
- raw data2/Figure 3/Figure 3A/125 mM NaNO3.png
- raw data2/Figure 3/NEWFigure 3B.xlsx
- raw data2/Figure 4.xlsx
- raw data2/Figure 5.xlsx
- raw data2/Figure 6.xlsx
- raw data2/~$Figure 4.xlsx
