# Supplementary material for: SES1 is vital for seedling establishment and post-germination growth under high-potassium stress conditions in Arabidopsis thaliana
Source: PeerJ. 2022 Oct 31;10:e14282. doi: 10.7717/peerj.14282 (PMC9632470; doi:10.7717/peerj.14282)
Supplement: Supplemental Information 2 [file peerj-10-14282-s002.zip › raw data2/Figure 3/NEWFigure 3B.xlsx]

## Sheet: Seedling establishment% 
	WT			ses1-1			ses1-2			1-1x1-2
125 mM KNO3	100	93.3	92.8	3.22	3.33	4.44	0	0	0	0	0	0
125 mM KNO3 + 5 mM CaCl2	100	100	100	62.5	60	56.3	13.33	16.6	16.13	23.33	22.6	25.81
125 mM NaNO3	100	100	100	100	100	100	100	100	100	100	100	100
125 mM NaNO3 + 5 mMCaCl2	100	100	100	100	100	100	100	100	100	100	100	100
125 mM KNO3 + 8 mM CaCl2	100	100	100	87.5	85	82.5	25	27.5	22.5	65	62.5	57.5
125 mM NaNO3 + 8 mMCaCl2	100	100	100	100	100	100	100	100	100	100	100	100
	125 mM KNO3 (ses1-1 VS WT)	125 mM KNO3 (ses1-2 VS WT)	125 mM KNO3 (1-1 x 1-2 VS WT)	125 mM KNO3+5 mM CaCl2(ses1-1 VS WT)	125 mM KNO3+5 mM CaCl2(ses1-2 VS WT)	125 mM KNO3+5 mM CaCl2 (1-1 x 1-2 VS WT)	125 mM KNO3+8 mM CaCl2(ses1-1 VS WT)	125 mM KNO3+8 mM CaCl2(ses1-2 VS WT)	125 mM KNO3+8 mM CaCl2 (1-1 x 1-2 VS WT)
p value	2.59215e-06	2.09735e-06	2.09735e-06	2.33818e-05	1.26743e-07	1.59277e-07	0.000484128	8.21017e-07	6.42389e-05
