# Supplementary material for: SES1 is vital for seedling establishment and post-germination growth under high-potassium stress conditions in Arabidopsis thaliana
Source: PeerJ. 2022 Oct 31;10:e14282. doi: 10.7717/peerj.14282 (PMC9632470; doi:10.7717/peerj.14282)
Supplement: Supplemental Information 2 [file peerj-10-14282-s002.zip › raw data2/Figure 5.xlsx]

## Sheet: Figure 5A
	WT-CK				WT-KCl				ses1-CK				ses1-KCl
K+ content of root (mg/g DW)	14.4312	11.8411	13.0237	13.1589	18.6079	23.061	20.7617	14.6889	13.4248	14.287	10.0257	12.7701	11.7049	11.7794	16.1177	12.8098
Na+ content of root (mg/g DW)	0.833752	0.836403	0.835407	0.814152	0.714503	0.726886	0.710561	0.721434	1.2479	1.16513	1.25318	1.24507	0.923639	1.17725	1.17081	0.985972
K+/Na+ ratio in root	17.3088	14.1571	15.5897	16.1627	26.0432	31.7257	29.2187	20.3607	10.7579	12.2621	8.00024	10.2565	12.6726	10.0058	13.7663	12.9921
	K+ content of root (ses1-CK VS WT-CK)	K+ content of root (ses1-KCl VS WT-KCl)	Na+ content of root (ses1-CK VS WT-CK)	Na+ content of root (ses1-KCl VS WT-KCl)	K+/Na+ ratio in root (ses1-CK VS WT-CK)	K+/Na+ ratio in root (ses1-KCl VS WT-KCl)
p value	0.662917	0.024035	1.65893e-06	0.00174184	0.00247661	0.00137885

## Sheet: Figure 5B
	WT-CK				WT-KCl				ses1-CK				ses1-KCl
K+ content of shoot (mg/g DW)	16.1019	15.0163	20.9261	19.9888	35.3955	37.2917	48.3444	40.5359	28.2655	29.6503	21.2406	25.9158	35.8404	32.8799	41.7708	41.8747
Na+ content of shoot (mg/g DW)	0.683353	0.689212	1.30862	0.903545	0.681064	0.906084	0.676134	0.686202	1.31186	1.31943	1.32829	1.106	0.689625	0.679057	0.686474	0.477678
K+/Na+ ratio in shoot	23.5631	21.7877	15.9909	22.1226	51.9709	41.157	71.5012	59.0728	21.5461	22.4719	15.9909	23.432	51.9709	48.4199	60.8483	87.6632
	K+ content of shoot (ses1-CK VS WT-CK)	K+ content of shoot (ses1-KCl VS WT-KCl)	Na+ content of shoot (ses1-CK VS WT-CK)	Na+ content of shoot (ses1-KCl VS WT-KCl)	1K+/Na+ ratio in shoot (ses1-CK VS WT-CK)	K+/Na+ ratio in shoot (ses1-KCl VS WT-KCl)
p value	0.0124282	0.549388	0.0554965	0.222485	0.998104	0.584969
