# Supplementary material for: SES1 is vital for seedling establishment and post-germination growth under high-potassium stress conditions in Arabidopsis thaliana
Source: PeerJ. 2022 Oct 31;10:e14282. doi: 10.7717/peerj.14282 (PMC9632470; doi:10.7717/peerj.14282)
Supplement: Supplemental Information 2 [file peerj-10-14282-s002.zip › raw data2/Figure 6.xlsx]

## Sheet: Relative expression
	WT CK			WT 200 mM KCl			ses1-2 CK			ses1-2 200 mM KCl
	Mean	SEM	n	Mean	SEM	n	Mean	SEM	n	Mean	SEM	n
Bip3	0.6476	0.59949	3	1.7604	0.86501	3	1.21905	0.45832	3	14.5513	3.28423	3
Bip1	0.25859	0.11302	3	1.9103	0.85453	3	0.89425	0.25162	3	4.00005	1.92238	3
CNX	0.51884	0.21568	3	1.9103	0.68085	3	2.25628	0.76897	3	8.13855	3.07805	3
DER1	0.69068	0.27009	3	1.74586	0.7069	3	2.3442	0.62487	3	8.72876	2.39835	3
HRD1	0.58973	0.28154	3	1.66642	0.62484	3	2.3442	0.51492	3	12.1191	4.12352	3
ERO1	0.5192	0.20984	3	1.9103	0.71466	3	2.02216	0.60476	3	5.80914	2.04679	3
IRE1A	0.46892	0.25687	3	1.9103	0.66694	3	2.23224	0.52697	3	7.38072	3.09866	3
SEL1	0.56004	0.20381	3	1.56386	0.513	3	2.3442	0.56839	3	4.96463	0.98858	3
